# Supplementary material for: Galectin-1 inhibition attenuates profibrotic signaling in hypoxia-induced pulmonary fibrosis
Source: Cell Death Discov. 2017 Apr 10;3:17010–. doi: 10.1038/cddiscovery.2017.10 (PMC5385413; doi:10.1038/cddiscovery.2017.10)
Supplement: Supplementary Table S1 [file cddiscovery201710-s7.xls]

## Sheet: Table S1
Table S1: Demographic and Functional Characteristics of Healthy Controls
Accession	Title	Source name	Disease state	Sex	Age	Characteristics
GSM1149948	LT000842RU_CTRL	Flash frozen whole lung	Control	Male	75	smoker?: 2-Ever (>100)
						%predicted fev1 (pre-bd): 96
						%predicted fvc (pre-bd): 97
						%predicted dlco: 78
GSM1149951	LT001796RU_CTRL	Flash frozen whole lung	Control	Male	48	smoker?: 2-Ever (>100)
						%predicted fev1 (pre-bd): 107
						%predicted fvc (pre-bd): 113
						%predicted fev1 (post-bd): 110
						%predicted fvc (post-bd): 113
						%predicted dlco: 107
GSM1149958	LT022835RL_CTRL	Flash frozen whole lung	Control	Male	62	%predicted fev1 (pre-bd): 94
						%predicted fvc (pre-bd): 95
						%predicted fev1 (post-bd): 95
						%predicted fvc (post-bd): 97
						%predicted dlco: 80
GSM1149962	LT026501RL_CTRL	Flash frozen whole lung	Control	Female	65	%predicted fev1 (pre-bd): 109
						%predicted fvc (pre-bd): 108
						%predicted fev1 (post-bd): 113
						%predicted fvc (post-bd): 108
GSM1149963	LT028264RL_CTRL	Flash frozen whole lung	Control	Female	63	smoker?: 1-Current
						%predicted fev1 (pre-bd): 85
						%predicted fvc (pre-bd): 86
						%predicted fev1 (post-bd): 90
						%predicted fvc (post-bd): 88
						%predicted dlco: 45
GSM1149966	LT037781RU_CTRL	Flash frozen whole lung	Control	Female	73	smoker?: 3-Never
						%predicted fev1 (pre-bd): 136
						%predicted fvc (pre-bd): 146
						%predicted fev1 (post-bd): 143
						%predicted fvc (post-bd): 150
						%predicted dlco: 115
GSM1149971	LT045714LU_CTRL	Flash frozen whole lung	Control	Male	82	smoker?: 2-Ever (>100)
						%predicted fev1 (pre-bd): 103
						%predicted fvc (pre-bd): 88
GSM1149975	LT047679RL_CTRL	Flash frozen whole lung	Control	Female	72	smoker?: 2-Ever (>100)
						%predicted fev1 (pre-bd): 106
						%predicted fvc (pre-bd): 103
GSM1149981	LT052751LL_CTRL	Flash frozen whole lung	Control	Female	82	smoker?: 2-Ever (>100)
						%predicted fev1 (pre-bd): 96
						%predicted fvc (pre-bd): 97
GSM1149987	LT058471RU_CTRL	Flash frozen whole lung	Control	Male	68	smoker?: 2-Ever (>100)
						%predicted fev1 (pre-bd): 81
						%predicted fvc (pre-bd): 87
						%predicted fev1 (post-bd): 86
						%predicted fvc (post-bd): 90
						%predicted dlco: 69
GSM1149988	LT058983RL_CTRL	Flash frozen whole lung	Control	Female	56	smoker?: 3-Never
						%predicted fev1 (pre-bd): 86
						%predicted fvc (pre-bd): 79
						%predicted dlco: 60
GSM1149992	LT061842RL_CTRL	Flash frozen whole lung	Control	Female	73	smoker?: 2-Ever (>100)
						%predicted fev1 (pre-bd): 96
						%predicted fvc (pre-bd): 96
						%predicted dlco: 94
GSM1149998	LT073345RU_CTRL	Flash frozen whole lung	Control	Male	74	smoker?: 3-Never
						%predicted fev1 (pre-bd): 87
						%predicted fvc (pre-bd): 89
						%predicted dlco: 90
GSM1150001	LT077355RU_CTRL	Flash frozen whole lung	Control	Male	60	smoker?: 3-Never
						%predicted fev1 (pre-bd): 98
						%predicted fvc (pre-bd): 90
						%predicted fev1 (post-bd): 94
						%predicted fvc (post-bd): 84
						%predicted dlco: 83
GSM1150012	LT095376RL_CTRL	Flash frozen whole lung	Control	Female	49	smoker?: 2-Ever (>100)
						%predicted fev1 (pre-bd): 86
						%predicted fvc (pre-bd): 83
						%predicted fev1 (post-bd): 89
						%predicted fvc (post-bd): 86
						%predicted dlco: 100
GSM1150014	LT097622RU_CTRL	Flash frozen whole lung	Control	Male	65	smoker?: 2-Ever (>100)
						%predicted fev1 (pre-bd): 93
						%predicted fvc (pre-bd): 94
						%predicted fev1 (post-bd): 97
						%predicted fvc (post-bd): 96
						%predicted dlco: 78
GSM1150017	LT104535RL_CTRL	Flash frozen whole lung	Control	Male	72	smoker?: 3-Never
						%predicted fev1 (pre-bd): 132
						%predicted fvc (pre-bd): 142
						%predicted fev1 (post-bd): 135
						%predicted fvc (post-bd): 139
						%predicted dlco: 103
GSM1150030	LT113211RL_CTRL	Flash frozen whole lung	Control	Female	46	smoker?: 2-Ever (>100)
						%predicted fev1 (pre-bd): 82
						%predicted fvc (pre-bd): 85
						%predicted dlco: 81
GSM1150031	LT115873LU_CTRL	Flash frozen whole lung	Control	Male	58	%emphysema (f-950): 0.098
						smoker?: 2-Ever (>100)
						%predicted fev1 (pre-bd): 99
						%predicted fvc (pre-bd): 89
						%predicted fev1 (post-bd): 98
						%predicted fvc (post-bd): 89
						%predicted dlco: 78
GSM1150032	LT117785RL_CTRL	Flash frozen whole lung	Control	Female	62	smoker?: 2-Ever (>100)
						%predicted fev1 (pre-bd): 109
						%predicted fvc (pre-bd): 109
						%predicted fev1 (post-bd): 111
						%predicted fvc (post-bd): 110
						%predicted dlco: 85
GSM1150037	LT121655RL_CTRL	Flash frozen whole lung	Control	Female	82	smoker?: 2-Ever (>100)
						%predicted fev1 (pre-bd): 97
						%predicted fvc (pre-bd): 82
						%predicted dlco: 79
GSM1150040	LT122283RM_CTRL	Flash frozen whole lung	Control	Female	52	smoker?: 3-Never
						%predicted fev1 (pre-bd): 104
						%predicted fvc (pre-bd): 103
						%predicted fev1 (post-bd): 105
						%predicted fvc (post-bd): 97
						%predicted dlco: 100
GSM1150041	LT122757RU_CTRL	Flash frozen whole lung	Control	Female	52	%predicted fev1 (pre-bd): 83
						%predicted fvc (pre-bd): 91
						%predicted fev1 (post-bd): 88
						%predicted fvc (post-bd): 93
GSM1150053	LT132955RU_CTRL	Flash frozen whole lung	Control	Male	63	%emphysema (f-950): 0.457
						smoker?: 2-Ever (>100)
						%predicted fev1 (pre-bd): 102
						%predicted fvc (pre-bd): 93
						%predicted dlco: 144
GSM1150055	LT136731LU_CTRL	Flash frozen whole lung	Control	Male	58	smoker?: 2-Ever (>100)
						%predicted fev1 (pre-bd): 100
						%predicted fvc (pre-bd): 100
						%predicted dlco: 78
GSM1150070	LT160423LL_CTRL	Flash frozen whole lung	Control	Female	32	smoker?: 3-Never
						%predicted fev1 (pre-bd): 84
						%predicted fvc (pre-bd): 98
						%predicted fev1 (post-bd): 94
						%predicted fvc (post-bd): 103
						%predicted dlco: 63
GSM1150075	LT167208LL_CTRL	Flash frozen whole lung	Control	Female	80	smoker?: 3-Never
						%predicted fev1 (pre-bd): 117
						%predicted fvc (pre-bd): 116
						%predicted fev1 (post-bd): 123
						%predicted fvc (post-bd): 117
						%predicted dlco: 93
GSM1150078	LT171169LU_CTRL	Flash frozen whole lung	Control	Female	64	%predicted fev1 (pre-bd): 87
						%predicted fvc (pre-bd): 86
						%predicted fev1 (post-bd): 89
						%predicted fvc (post-bd): 90
GSM1150080	LT172184LU_CTRL	Flash frozen whole lung	Control	Male	73	smoker?: 2-Ever (>100)
						%predicted fev1 (pre-bd): 91
						%predicted fvc (pre-bd): 90
						%predicted fev1 (post-bd): 87
						%predicted fvc (post-bd): 83
						%predicted dlco: 85
GSM1150081	LT174005RL_CTRL	Flash frozen whole lung	Control	Female	44	%predicted fev1 (pre-bd): 83
						%predicted fvc (pre-bd): 88
						%predicted fev1 (post-bd): 85
						%predicted fvc (post-bd): 92
						%predicted dlco: 88
GSM1150085	LT181242RM_CTRL	Flash frozen whole lung	Control	Male	53	%predicted fev1 (pre-bd): 73
						%predicted fvc (pre-bd): 94
						%predicted fev1 (post-bd): 83
						%predicted fvc (post-bd): 89
						%predicted dlco: 62
GSM1150090	LT188012RL_CTRL	Flash frozen whole lung	Control	Female	57	smoker?: 3-Never
						%predicted fev1 (pre-bd): 85
						%predicted fvc (pre-bd): 92
						%predicted fev1 (post-bd): 91
						%predicted fvc (post-bd): 93
						%predicted dlco: 91
GSM1150143	LT003990RU_CTRL	Flash frozen whole lung	Control	Male	59	%emphysema (f-950): 0.864
						smoker?: 2-Ever (>100)
						%predicted fev1 (pre-bd): 77
						%predicted fvc (pre-bd): 76
						%predicted fev1 (post-bd): 82
						%predicted fvc (post-bd): 78
						%predicted dlco: 78
GSM1150144	LT010012LU_CTRL	Flash frozen whole lung	Control	Female	61	%predicted fev1 (pre-bd): 82
						%predicted fvc (pre-bd): 84
						%predicted fev1 (post-bd): 91
						%predicted fvc (post-bd): 92
						%predicted dlco: 66
GSM1150146	LT023631RU_CTRL	Flash frozen whole lung	Control	Female	49	%emphysema (f-950): 0.009
						smoker?: 2-Ever (>100)
						%predicted fev1 (pre-bd): 97
						%predicted fvc (pre-bd): 93
						%predicted dlco: 63
GSM1150148	LT044225RL_CTRL	Flash frozen whole lung	Control	Male	60	smoker?: 2-Ever (>100)
						%predicted fev1 (pre-bd): 96
						%predicted fvc (pre-bd): 98
						%predicted fev1 (post-bd): 103
						%predicted fvc (post-bd): 100
						%predicted dlco: 102
GSM1150149	LT046027RL_CTRL	Flash frozen whole lung	Control	Male	77	%predicted fev1 (pre-bd): 80
						%predicted fvc (pre-bd): 77
						%predicted fev1 (post-bd): 84
						%predicted fvc (post-bd): 82
						%predicted dlco: 84
GSM1150150	LT055745RU_CTRL	Flash frozen whole lung	Control	Male	65	%emphysema (f-950): 1.173
						smoker?: 2-Ever (>100)
						%predicted fev1 (pre-bd): 85
						%predicted fvc (pre-bd): 93
						%predicted fev1 (post-bd): 95
						%predicted fvc (post-bd): 99
						%predicted dlco: 81
GSM1150151	LT058156LU_CTRL	Flash frozen whole lung	Control	Female	65	smoker?: 2-Ever (>100)
						%predicted fev1 (pre-bd): 97
						%predicted fvc (pre-bd): 109
						%predicted fev1 (post-bd): 102
						%predicted fvc (post-bd): 108
						%predicted dlco: 80
GSM1150152	LT075094LU_CTRL	Flash frozen whole lung	Control	Female	67	smoker?: 2-Ever (>100)
						%predicted fev1 (pre-bd): 97
						%predicted fvc (pre-bd): 96
						%predicted fev1 (post-bd): 102
						%predicted fvc (post-bd): 101
						%predicted dlco: 66
GSM1150153	LT077800RU_CTRL	Flash frozen whole lung	Control	Female	77	%emphysema (f-950): 0.026
						smoker?: 3-Never
						%predicted fev1 (pre-bd): 84
						%predicted fvc (pre-bd): 88
						%predicted fev1 (post-bd): 93
						%predicted fvc (post-bd): 89
						%predicted dlco: 74
GSM1150154	LT089451RU_CTRL	Flash frozen whole lung	Control	Male	46	%predicted fev1 (pre-bd): 101
						%predicted fvc (pre-bd): 96
						%predicted fev1 (post-bd): 106
						%predicted fvc (post-bd): 100
						%predicted dlco: 117
GSM1150156	LT115840LL_CTRL	Flash frozen whole lung	Control	Female	63	smoker?: 2-Ever (>100)
						%predicted fev1 (pre-bd): 108
						%predicted fvc (pre-bd): 104
						%predicted fev1 (post-bd): 108
						%predicted fvc (post-bd): 104
						%predicted dlco: 86
GSM1150157	LT120371LL_CTRL	Flash frozen whole lung	Control	Male	60	%emphysema (f-950): 0.33
						smoker?: 2-Ever (>100)
						%predicted fev1 (pre-bd): 86
						%predicted fvc (pre-bd): 79
						%predicted dlco: 70
GSM1150158	LT132314LI_CTRL	Flash frozen whole lung	Control	Male	60	%emphysema (f-950): 0.497
						smoker?: 2-Ever (>100)
						%predicted fev1 (pre-bd): 94
						%predicted fvc (pre-bd): 94
						%predicted fev1 (post-bd): 96
						%predicted fvc (post-bd): 94
						%predicted dlco: 104
GSM1150159	LT141224LL_CTRL	Flash frozen whole lung	Control	Female	79	%emphysema (f-950): 0.061
						smoker?: 3-Never
						%predicted fev1 (pre-bd): 106
						%predicted fvc (pre-bd): 93
						%predicted fev1 (post-bd): 104
						%predicted fvc (post-bd): 92
						%predicted dlco: 75
GSM1150160	LT141870LU_CTRL	Flash frozen whole lung	Control	Male	64	%emphysema (f-950): 0.07
						smoker?: 2-Ever (>100)
						%predicted fev1 (pre-bd): 75
						%predicted fvc (pre-bd): 83
						%predicted fev1 (post-bd): 86
						%predicted fvc (post-bd): 88
						%predicted dlco: 65
GSM1150161	LT148286LL_CTRL	Flash frozen whole lung	Control	Male	74	smoker?: 2-Ever (>100)
						%predicted fev1 (pre-bd): 83
						%predicted fvc (pre-bd): 80
						%predicted fev1 (post-bd): 90
						%predicted fvc (post-bd): 90
						%predicted dlco: 58
GSM1150165	LT163513RL_CTRL	Flash frozen whole lung	Control	Female	47	smoker?: 3-Never
						%predicted fev1 (pre-bd): 98
						%predicted fvc (pre-bd): 85
						%predicted fev1 (post-bd): 99
						%predicted fvc (post-bd): 85
						%predicted dlco: 104
GSM1150167	LT177521RU_CTRL	Flash frozen whole lung	Control	Male	60	%emphysema (f-950): 0.151
						smoker?: 2-Ever (>100)
						%predicted fev1 (pre-bd): 88
						%predicted fvc (pre-bd): 85
						%predicted dlco: 79
GSM1150168	LT178307RU_CTRL	Flash frozen whole lung	Control	Male	57	%emphysema (f-950): 0.006
						smoker?: 3-Never
						%predicted fev1 (pre-bd): 84
						%predicted fvc (pre-bd): 73
						%predicted dlco: 88
GSM1150171	LT198741LU_CTRL	Flash frozen whole lung	Control	Female	55	%emphysema (f-950): 0.216
						smoker?: 2-Ever (>100)
						%predicted fev1 (pre-bd): 89
						%predicted fvc (pre-bd): 103
						%predicted fev1 (post-bd): 104
						%predicted fvc (post-bd): 106
						%predicted dlco: 92
GSM1150174	LT280560LU_CTRL	Flash frozen whole lung	Control	Male	86	%emphysema (f-950): 0.275
						smoker?: 2-Ever (>100)
						%predicted fev1 (pre-bd): 87
						%predicted fvc (pre-bd): 79
						%predicted fev1 (post-bd): 99
						%predicted fvc (post-bd): 88
						%predicted dlco: 81
GSM1150175	LT280646RU_CTRL	Flash frozen whole lung	Control	Male	87	smoker?: 2-Ever (>100)
						%predicted fev1 (pre-bd): 129
						%predicted fvc (pre-bd): 122
GSM1150176	LT286300LU_CTRL	Flash frozen whole lung	Control	Male	45	%emphysema (f-950): 4.03
						smoker?: 2-Ever (>100)
						%predicted fev1 (pre-bd): 89
						%predicted fvc (pre-bd): 86
						%predicted fev1 (post-bd): 91
						%predicted fvc (post-bd): 87
						%predicted dlco: 71
GSM1150373	LT013011LU_CTRL	Flash frozen whole lung	Control	Female	51	smoker?: 3-Never
GSM1150376	LT017811RM_CTRL	Flash frozen whole lung	Control	Male	73	%emphysema (f-950): 0.228
GSM1150381	LT022271LU_CTRL	Flash frozen whole lung	Control	Female	75	%emphysema (f-950): 4.104
						smoker?: 2-Ever (>100)
						%predicted fev1 (pre-bd): 87
						%predicted fvc (pre-bd): 89
						%predicted dlco: 78
GSM1150394	LT058319LU_CTRL	Flash frozen whole lung	Control	Male	71	%emphysema (f-950): 0.513
						smoker?: 2-Ever (>100)
						%predicted fev1 (pre-bd): 114
						%predicted fvc (pre-bd): 106
						%predicted dlco: 82
GSM1150402	LT078347LL_CTRL	Flash frozen whole lung	Control	Female	45	%emphysema (f-950): 0.032
						smoker?: 2-Ever (>100)
						%predicted fev1 (pre-bd): 74
						%predicted fvc (pre-bd): 76
						%predicted fev1 (post-bd): 81
						%predicted fvc (post-bd): 80
						%predicted dlco: 99
GSM1150403	LT079487LL_CTRL	Flash frozen whole lung	Control	Female	60	smoker?: 3-Never
						%predicted fev1 (pre-bd): 92
						%predicted fvc (pre-bd): 100
						%predicted fev1 (post-bd): 94
						%predicted fvc (post-bd): 102
						%predicted dlco: 81
GSM1150405	LT081282RM_CTRL	Flash frozen whole lung	Control	Female	71	%emphysema (f-950): 1.282
						smoker?: 2-Ever (>100)
						%predicted fev1 (pre-bd): 84
						%predicted fvc (pre-bd): 92
						%predicted fev1 (post-bd): 94
						%predicted fvc (post-bd): 94
						%predicted dlco: 61
GSM1150413	LT093297LU_CTRL	Flash frozen whole lung	Control	Female	62	%emphysema (f-950): 3.311
						smoker?: 2-Ever (>100)
						%predicted fev1 (pre-bd): 83
						%predicted fvc (pre-bd): 91
						%predicted fev1 (post-bd): 87
						%predicted fvc (post-bd): 92
						%predicted dlco: 76
GSM1150417	LT102131RL_CTRL	Flash frozen whole lung	Control	Female	66	%emphysema (f-950): 0.172
						smoker?: 3-Never
						%predicted fev1 (pre-bd): 105
						%predicted fvc (pre-bd): 103
						%predicted dlco: 71
GSM1150423	LT119682RL_CTRL	Flash frozen whole lung	Control	Male	70	smoker?: 3-Never
						%predicted fev1 (pre-bd): 109
						%predicted fvc (pre-bd): 97
						%predicted fev1 (post-bd): 114
						%predicted fvc (post-bd): 99
						%predicted dlco: 122
GSM1150433	LT139649RU_CTRL	Flash frozen whole lung	Control	Female	72	smoker?: 3-Never
						%predicted fev1 (pre-bd): 93
						%predicted fvc (pre-bd): 86
						%predicted dlco: 70
GSM1150435	LT142159RU_CTRL	Flash frozen whole lung	Control	Female	44	%emphysema (f-950): 0.172
						smoker?: 2-Ever (>100)
						%predicted fev1 (pre-bd): 95
						%predicted fvc (pre-bd): 116
						%predicted fev1 (post-bd): 99
						%predicted fvc (post-bd): 105
						%predicted dlco: 77
GSM1150438	LT145196LU_CTRL	Flash frozen whole lung	Control	Female	59	%emphysema (f-950): 0.136
						smoker?: 3-Never
						%predicted fev1 (pre-bd): 89
						%predicted fvc (pre-bd): 86
						%predicted dlco: 89
GSM1150443	LT156171LL_CTRL	Flash frozen whole lung	Control	Male	75	%emphysema (f-950): 0.193
						smoker?: 2-Ever (>100)
						%predicted fev1 (pre-bd): 97
						%predicted fvc (pre-bd): 86
						%predicted fev1 (post-bd): 98
						%predicted fvc (post-bd): 86
						%predicted dlco: 93
GSM1150444	LT156481LL_CTRL	Flash frozen whole lung	Control	Female	60	%predicted fev1 (pre-bd): 102
						%predicted fvc (pre-bd): 103
						%predicted fev1 (post-bd): 106
						%predicted fvc (post-bd): 110
						%predicted dlco: 84
GSM1150447	LT159753LL_CTRL	Flash frozen whole lung	Control	Female	42	%emphysema (f-950): 0.26
						smoker?: 3-Never
						%predicted fev1 (pre-bd): 80
						%predicted fvc (pre-bd): 77
						%predicted fev1 (post-bd): 82
						%predicted fvc (post-bd): 78
						%predicted dlco: 88
GSM1150452	LT166240RM_CTRL	Flash frozen whole lung	Control	Male	74	smoker?: 2-Ever (>100)
						%predicted fev1 (pre-bd): 84
						%predicted fvc (pre-bd): 83
						%predicted fev1 (post-bd): 87
						%predicted fvc (post-bd): 83
						%predicted dlco: 68
GSM1150457	LT171097RL_CTRL	Flash frozen whole lung	Control	Male	34	smoker?: 3-Never
						%predicted fev1 (pre-bd): 110
						%predicted fvc (pre-bd): 113
						%predicted fev1 (post-bd): 117
						%predicted fvc (post-bd): 114
						%predicted dlco: 87
GSM1150459	LT173597LL_CTRL	Flash frozen whole lung	Control	Male	75	%emphysema (f-950): 0.068
						smoker?: 2-Ever (>100)
						%predicted fev1 (pre-bd): 90
						%predicted fvc (pre-bd): 91
						%predicted fev1 (post-bd): 98
						%predicted fvc (post-bd): 94
						%predicted dlco: 72
GSM1150463	LT180102RL_CTRL	Flash frozen whole lung	Control	Male	72	%emphysema (f-950): 0.313
						smoker?: 2-Ever (>100)
						%predicted fev1 (pre-bd): 106
						%predicted fvc (pre-bd): 105
						%predicted fev1 (post-bd): 107
						%predicted fvc (post-bd): 100
						%predicted dlco: 60
GSM1150468	LT190870RU_CTRL	Flash frozen whole lung	Control	Female	74	smoker?: 3-Never
						%predicted fev1 (pre-bd): 85
						%predicted fvc (pre-bd): 90
						%predicted fev1 (post-bd): 91
						%predicted fvc (post-bd): 90
						%predicted dlco: 103
GSM1150473	LT195484RU_CTRL	Flash frozen whole lung	Control	Female	72	%predicted fev1 (pre-bd): 137
						%predicted fvc (pre-bd): 117
						%predicted fev1 (post-bd): 140
						%predicted fvc (post-bd): 118
						%predicted dlco: 95
GSM1150478	LT197821RL_CTRL	Flash frozen whole lung	Control	Male	67	%emphysema (f-950): 0.821
						smoker?: 2-Ever (>100)
						%predicted fev1 (pre-bd): 88
						%predicted fvc (pre-bd): 81
						%predicted fev1 (post-bd): 94
						%predicted fvc (post-bd): 86
						%predicted dlco: 61
GSM1150491	LT221983RM_CTRL	Flash frozen whole lung	Control	Female	47	%emphysema (f-950): 0.56
						smoker?: 1-Current
						%predicted fev1 (pre-bd): 99
						%predicted fvc (pre-bd): 107
						%predicted fev1 (post-bd): 103
						%predicted fvc (post-bd): 108
						%predicted dlco: 74
GSM1150498	LT232107RU_CTRL	Flash frozen whole lung	Control	Male	66	%emphysema (f-950): 0.358
						smoker?: 2-Ever (>100)
						%predicted fev1 (pre-bd): 88
						%predicted fvc (pre-bd): 91
						%predicted fev1 (post-bd): 92
						%predicted fvc (post-bd): 89
						%predicted dlco: 78
GSM1150501	LT234755LL_CTRL	Flash frozen whole lung	Control	Female	71	smoker?: 3-Never
						%predicted fev1 (pre-bd): 86
						%predicted fvc (pre-bd): 95
						%predicted fev1 (post-bd): 91
						%predicted fvc (post-bd): 95
						%predicted dlco: 74
GSM1150506	LT236557RL_CTRL	Flash frozen whole lung	Control	Female	72	smoker?: 2-Ever (>100)
						%predicted fev1 (pre-bd): 110
						%predicted fvc (pre-bd): 109
						%predicted fev1 (post-bd): 115
						%predicted fvc (post-bd): 112
						%predicted dlco: 68
GSM1150509	LT241811LL_CTRL	Flash frozen whole lung	Control	Female	73	%emphysema (f-950): 0.146
						smoker?: 2-Ever (>100)
						%predicted fev1 (pre-bd): 88
						%predicted fvc (pre-bd): 80
						%predicted fev1 (post-bd): 93
						%predicted fvc (post-bd): 82
						%predicted dlco: 70
GSM1150515	LT246349LU_CTRL	Flash frozen whole lung	Control	Female	77	smoker?: 2-Ever (>100)
						%predicted fev1 (pre-bd): 91
						%predicted fvc (pre-bd): 96
						%predicted fev1 (post-bd): 102
						%predicted fvc (post-bd): 107
						%predicted dlco: 78
GSM1150516	LT246774RM_CTRL	Flash frozen whole lung	Control	Female	70	smoker?: 2-Ever (>100)
						%predicted fev1 (pre-bd): 113
						%predicted fvc (pre-bd): 112
						%predicted fev1 (post-bd): 113
						%predicted fvc (post-bd): 108
						%predicted dlco: 84
GSM1150517	LT247728RL_CTRL	Flash frozen whole lung	Control	Female	65	%emphysema (f-950): 0.543
						smoker?: 2-Ever (>100)
						%predicted fev1 (pre-bd): 86
						%predicted fvc (pre-bd): 95
						%predicted fev1 (post-bd): 88
						%predicted fvc (post-bd): 92
						%predicted dlco: 113
GSM1150526	LT256221LL_CTRL	Flash frozen whole lung	Control	Male	67	%emphysema (f-950): 0.284
						smoker?: 2-Ever (>100)
						%predicted fev1 (pre-bd): 103
						%predicted fvc (pre-bd): 110
						%predicted fev1 (post-bd): 102
						%predicted fvc (post-bd): 107
						%predicted dlco: 60
GSM1150527	LT256920RU_CTRL	Flash frozen whole lung	Control	Female	68	%emphysema (f-950): 0.173
						smoker?: 2-Ever (>100)
						%predicted fev1 (pre-bd): 100
						%predicted fvc (pre-bd): 91
						%predicted fev1 (post-bd): 107
						%predicted fvc (post-bd): 100
						%predicted dlco: 100
GSM1150531	LT270821RU_CTRL	Flash frozen whole lung	Control	Female	60	%emphysema (f-950): 0.059
						smoker?: 2-Ever (>100)
						%predicted fev1 (pre-bd): 91
						%predicted fvc (pre-bd): 95
						%predicted fev1 (post-bd): 94
						%predicted fvc (post-bd): 94
						%predicted dlco: 102
GSM1150537	LT285031LU_CTRL	Flash frozen whole lung	Control	Female	63	smoker?: 3-Never
						%predicted fev1 (pre-bd): 100
						%predicted fvc (pre-bd): 92
						%predicted dlco: 79
GSM1150543	LT290677RU_CTRL	Flash frozen whole lung	Control	Male	64	smoker?: 2-Ever (>100)
						%predicted fev1 (pre-bd): 81
						%predicted fvc (pre-bd): 79
						%predicted fev1 (post-bd): 88
						%predicted fvc (post-bd): 84
						%predicted dlco: 77
GSM1149955	LT009615LU_CTRL	Flash frozen whole lung	Control	Female	49	smoker?: 2-Ever (>100)
GSM1149970	LT045399RL_CTRL	Flash frozen whole lung	Control	Male	69	%emphysema (f-950): 2.544
						smoker?: 3-Never
						%predicted fev1 (pre-bd): 98
						%predicted fvc (pre-bd): 92
						%predicted fev1 (post-bd): 101
						%predicted fvc (post-bd): 91
						%predicted dlco: 88
GSM1149999	LT073436LU_CTRL	Flash frozen whole lung	Control	Male	59	%emphysema (f-950): 0.169
						smoker?: 2-Ever (>100)
						%predicted fev1 (pre-bd): 81
						%predicted fvc (pre-bd): 79
						%predicted dlco: 108
GSM1150022	LT106997RU_CTRL	Flash frozen whole lung	Control	Female	71	%emphysema (f-950): 0.203
						smoker?: 3-Never
						%predicted fev1 (pre-bd): 104
						%predicted fvc (pre-bd): 97
						%predicted fev1 (post-bd): 102
						%predicted fvc (post-bd): 95
						%predicted dlco: 108
GSM1150042	LT123313RM_CTRL	Flash frozen whole lung	Control	Female	56	%emphysema (f-950): 0.09
						smoker?: 3-Never
						%predicted fev1 (pre-bd): 106
						%predicted fvc (pre-bd): 98
						%predicted dlco: 88
GSM1150083	LT178986RU_CTRL	Flash frozen whole lung	Control	Female	71	%emphysema (f-950): 0.097
						smoker?: 2-Ever (>100)
						%predicted fev1 (pre-bd): 83
						%predicted fvc (pre-bd): 84
GSM1150092	LT191020LI_CTRL	Flash frozen whole lung	Control	Female	56	%emphysema (f-950): 0.121
						smoker?: 2-Ever (>100)
						%predicted fev1 (pre-bd): 101
						%predicted fvc (pre-bd): 60
GSM1150095	LT200251RU_CTRL	Flash frozen whole lung	Control	Male	78	smoker?: 2-Ever (>100)
						%predicted fev1 (pre-bd): 95
						%predicted fvc (pre-bd): 95
GSM1150107	LT218627LL_CTRL	Flash frozen whole lung	Control	Male	80	smoker?: 2-Ever (>100)
						%predicted fev1 (pre-bd): 94
						%predicted fvc (pre-bd): 94
						%predicted fev1 (post-bd): 95
						%predicted fvc (post-bd): 95
						%predicted dlco: 70
GSM1150109	LT220547RL_CTRL	Flash frozen whole lung	Control	Female	45	smoker?: 3-Never
						%predicted fev1 (pre-bd): 88
						%predicted fvc (pre-bd): 93
						%predicted fev1 (post-bd): 91
						%predicted fvc (post-bd): 94
						%predicted dlco: 88
GSM1150113	LT230291LL_CTRL	Flash frozen whole lung	Control	Female	65	smoker?: 3-Never
						%predicted fev1 (pre-bd): 100
						%predicted fvc (pre-bd): 103
						%predicted dlco: 81
GSM1150114	LT230453LU_CTRL	Flash frozen whole lung	Control	Male	64	smoker?: 2-Ever (>100)
						%predicted fev1 (pre-bd): 91
						%predicted fvc (pre-bd): 88
GSM1150115	LT230745RM_CTRL	Flash frozen whole lung	Control	Female	53	smoker?: 3-Never
						%predicted fev1 (pre-bd): 78
						%predicted fvc (pre-bd): 79
						%predicted dlco: 84
GSM1150124	LT265662LU_CTRL	Flash frozen whole lung	Control	Male	68	%emphysema (f-950): 0.491
						smoker?: 3-Never
						%predicted fev1 (pre-bd): 115
						%predicted fvc (pre-bd): 112
						%predicted dlco: 128
GSM1150128	LT272570RL_CTRL	Flash frozen whole lung	Control	Male	44	smoker?: 3-Never
						%predicted fev1 (pre-bd): 104
						%predicted fvc (pre-bd): 96
						%predicted fev1 (post-bd): 109
						%predicted fvc (post-bd): 100
						%predicted dlco: 87
GSM1150135	LT282562RM_CTRL	Flash frozen whole lung	Control	Male	71	%emphysema (f-950): 2.789
						smoker?: 2-Ever (>100)
						%predicted fev1 (pre-bd): 99
						%predicted fvc (pre-bd): 102
						%predicted dlco: 65
GSM1150137	LT290165RU_CTRL	Flash frozen whole lung	Control	Male	67	smoker?: 2-Ever (>100)
						%predicted fev1 (pre-bd): 113
						%predicted fvc (pre-bd): 104
						%predicted fev1 (post-bd): 116
						%predicted fvc (post-bd): 108
						%predicted dlco: 96
