# Supplementary material for: Galectin-1 inhibition attenuates profibrotic signaling in hypoxia-induced pulmonary fibrosis
Source: Cell Death Discov. 2017 Apr 10;3:17010–. doi: 10.1038/cddiscovery.2017.10 (PMC5385413; doi:10.1038/cddiscovery.2017.10)
Supplement: Supplementary Table S2 [file cddiscovery201710-s8.xls]

## Sheet: Table S2
Table S2: Demographic and Functional Characteristics of IPF patients
Accession	Title	Source name	Disease state	Sex	Age	Characteristics	Ild subtype
GSM1149950	LT001600RL_ILD	Flash frozen whole lung	Interstitial lung disease	Male	54	%emphysema (f-950): 1.903	2-UIP/IPF
						smoker?: 2-Ever (>100)
						%predicted fev1 (pre-bd): 40
						%predicted fvc (pre-bd): 39
						%predicted dlco: 16
GSM1149952	LT004173LL_ILD	Flash frozen whole lung	Interstitial lung disease	Male	67	smoker?: 2-Ever (>100)	2-UIP/IPF
						%predicted fev1 (pre-bd): 26
						%predicted fvc (pre-bd): 21
						%predicted dlco: 17
GSM1149985	LT056464LL_ILD	Flash frozen whole lung	Interstitial lung disease	Male	54	smoker?: 3-Never	2-UIP/IPF
						%predicted fev1 (pre-bd): 40
						%predicted fvc (pre-bd): 39
						%predicted dlco: 25
GSM1149993	LT063974LL_ILD	Flash frozen whole lung	Interstitial lung disease	Female	58	smoker?: 2-Ever (>100)	2-UIP/IPF
						%predicted fev1 (pre-bd): 42
						%predicted fvc (pre-bd): 38
						%predicted dlco: 26
GSM1149996	LT071706RL_ILD	Flash frozen whole lung	Interstitial lung disease	Male	62	%emphysema (f-950): 0.605	2-UIP/IPF
						smoker?: 2-Ever (>100)
						%predicted fev1 (pre-bd): 46
						%predicted fvc (pre-bd): 40
						%predicted dlco: 11
GSM1150010	LT092669LU_ILD	Flash frozen whole lung	Interstitial lung disease	Female	70	%emphysema (f-950): 0.746	2-UIP/IPF
						smoker?: 2-Ever (>100)
						%predicted fev1 (pre-bd): 93
						%predicted fvc (pre-bd): 75
						%predicted dlco: 38
GSM1150056	LT137431RL_ILD	Flash frozen whole lung	Interstitial lung disease	Male	53	%emphysema (f-950): 1.465	2-UIP/IPF
						smoker?: 2-Ever (>100)
						%predicted fev1 (pre-bd): 57
						%predicted fvc (pre-bd): 53
						%predicted dlco: 22
GSM1150067	LT157253RL_ILD	Flash frozen whole lung	Interstitial lung disease	Male	70	%emphysema (f-950): 0.016	2-UIP/IPF
						smoker?: 2-Ever (>100)
						%predicted fev1 (pre-bd): 63
						%predicted fvc (pre-bd): 54
						%predicted dlco: 41
GSM1150089	LT187987LL_ILD	Flash frozen whole lung	Interstitial lung disease	Male	72	%emphysema (f-950): 1.139	2-UIP/IPF
						smoker?: 3-Never
						%predicted fev1 (pre-bd): 58
						%predicted fvc (pre-bd): 52
						%predicted dlco: 43
GSM1150100	LT205601LL_ILD	Flash frozen whole lung	Interstitial lung disease	Male	56	%emphysema (f-950): 0.141	2-UIP/IPF
						smoker?: 2-Ever (>100)
						%predicted fev1 (pre-bd): 58
						%predicted fvc (pre-bd): 51
						%predicted dlco: 39
GSM1150119	LT258372RL_ILD	Flash frozen whole lung	Interstitial lung disease	Male	64	smoker?: 2-Ever (>100)	2-UIP/IPF
						%predicted fev1 (pre-bd): 55
						%predicted fvc (pre-bd): 48
GSM1150122	LT264690LU_ILD	Flash frozen whole lung	Interstitial lung disease	Male	65	smoker?: 2-Ever (>100)	2-UIP/IPF
						%predicted fev1 (pre-bd): 81
						%predicted fvc (pre-bd): 82
						%predicted dlco: 27
GSM1150169	LT188161LL_ILD	Flash frozen whole lung	Interstitial lung disease	Female	62	smoker?: 2-Ever (>100)	2-UIP/IPF
GSM1150173	LT231373LU_ILD	Flash frozen whole lung	Interstitial lung disease	Male	67	smoker?: 3-Never	2-UIP/IPF
						%predicted fev1 (pre-bd): 75
						%predicted fvc (pre-bd): 60
						%predicted fev1 (post-bd): 74
						%predicted fvc (post-bd): 60
						%predicted dlco: 41
GSM1150177	LT295133LL_ILD	Flash frozen whole lung	Interstitial lung disease	Female	57	%emphysema (f-950): 0.356	2-UIP/IPF
						smoker?: 3-Never
						%predicted fev1 (pre-bd): 63
						%predicted fvc (pre-bd): 58
						%predicted dlco: 60
GSM1150179	LT002902RU_ILD	Flash frozen whole lung	Interstitial lung disease	Female	63	smoker?: 3-Never	2-UIP/IPF
						%predicted fev1 (pre-bd): 70
						%predicted fvc (pre-bd): 69
						%predicted fev1 (post-bd): 81
						%predicted fvc (post-bd): 71
						%predicted dlco: 61
GSM1150183	LT020259LL_ILD	Flash frozen whole lung	Interstitial lung disease	Female	43	smoker?: 2-Ever (>100)	2-UIP/IPF
						%predicted fev1 (pre-bd): 65
						%predicted fvc (pre-bd): 69
						%predicted fev1 (post-bd): 69
						%predicted fvc (post-bd): 72
						%predicted dlco: 92
GSM1150191	LT033422RL_ILD	Flash frozen whole lung	Interstitial lung disease	Male	64	smoker?: 2-Ever (>100)	2-UIP/IPF
						%predicted fev1 (pre-bd): 93
						%predicted fvc (pre-bd): 84
						%predicted fev1 (post-bd): 96
						%predicted fvc (post-bd): 83
						%predicted dlco: 71
GSM1150196	LT039091RL_ILD	Flash frozen whole lung	Interstitial lung disease	Male	62	smoker?: 2-Ever (>100)	2-UIP/IPF
						%predicted fev1 (pre-bd): 85
						%predicted fvc (pre-bd): 74
						%predicted dlco: 33
GSM1150197	LT041723RL_ILD	Flash frozen whole lung	Interstitial lung disease	Male	54	%emphysema (f-950): 0.43	2-UIP/IPF
						smoker?: 2-Ever (>100)
						%predicted fev1 (pre-bd): 101
						%predicted fvc (pre-bd): 82
						%predicted dlco: 65
GSM1150198	LT042151RL_ILD	Flash frozen whole lung	Interstitial lung disease	Male	69	smoker?: 3-Never	2-UIP/IPF
						%predicted fev1 (pre-bd): 94
						%predicted fvc (pre-bd): 91
						%predicted fev1 (post-bd): 95
						%predicted fvc (post-bd): 90
						%predicted dlco: 72
GSM1150207	LT061106RL_ILD	Flash frozen whole lung	Interstitial lung disease	Male	62	smoker?: 3-Never	2-UIP/IPF
						%predicted fev1 (pre-bd): 75
						%predicted fvc (pre-bd): 67
						%predicted fev1 (post-bd): 77
						%predicted fvc (post-bd): 74
						%predicted dlco: 92
GSM1150208	LT062141RL_ILD	Flash frozen whole lung	Interstitial lung disease	Male	72	%emphysema (f-950): 2.436	2-UIP/IPF
						smoker?: 2-Ever (>100)
						%predicted fev1 (pre-bd): 83
						%predicted fvc (pre-bd): 87
						%predicted fev1 (post-bd): 81
						%predicted fvc (post-bd): 84
						%predicted dlco: 59
GSM1150209	LT067836RL_ILD	Flash frozen whole lung	Interstitial lung disease	Male	69	smoker?: 3-Never	2-UIP/IPF
						%predicted fev1 (pre-bd): 42
						%predicted fvc (pre-bd): 37
						%predicted dlco: 26
GSM1150221	LT080836RL_ILD	Flash frozen whole lung	Interstitial lung disease	Male	65	smoker?: 2-Ever (>100)	2-UIP/IPF
						%predicted fev1 (pre-bd): 69
						%predicted fvc (pre-bd): 54
						%predicted fev1 (post-bd): 70
						%predicted fvc (post-bd): 55
						%predicted dlco: 56
GSM1150229	LT094217RM_ILD	Flash frozen whole lung	Interstitial lung disease	Male	69	smoker?: 2-Ever (>100)	2-UIP/IPF
						%predicted fev1 (pre-bd): 44
						%predicted fvc (pre-bd): 44
						%predicted fev1 (post-bd): 72
						%predicted fvc (post-bd): 65
						%predicted dlco: 72
GSM1150231	LT098394RL_ILD	Flash frozen whole lung	Interstitial lung disease	Male	62	%predicted fev1 (pre-bd): 33	2-UIP/IPF
						%predicted fvc (pre-bd): 27
GSM1150232	LT100707RL_ILD	Flash frozen whole lung	Interstitial lung disease	Male	68	smoker?: 3-Never	2-UIP/IPF
						%predicted fev1 (pre-bd): 89
						%predicted fvc (pre-bd): 87
						%predicted fev1 (post-bd): 94
						%predicted fvc (post-bd): 91
						%predicted dlco: 60
GSM1150233	LT103266RU_ILD	Flash frozen whole lung	Interstitial lung disease	Male	68	smoker?: 2-Ever (>100)	2-UIP/IPF
						%predicted fev1 (pre-bd): 66
						%predicted fvc (pre-bd): 63
						%predicted fev1 (post-bd): 65
						%predicted fvc (post-bd): 61
						%predicted dlco: 67
GSM1150244	LT130861RU_ILD	Flash frozen whole lung	Interstitial lung disease	Male	68	smoker?: 2-Ever (>100)	2-UIP/IPF
						%predicted fev1 (pre-bd): 68
						%predicted fvc (pre-bd): 58
						%predicted fev1 (post-bd): 72
						%predicted fvc (post-bd): 60
						%predicted dlco: 68
GSM1150245	LT134279LL_ILD	Flash frozen whole lung	Interstitial lung disease	Male	59	smoker?: 3-Never	2-UIP/IPF
						%predicted fev1 (pre-bd): 75
						%predicted fvc (pre-bd): 69
						%predicted fev1 (post-bd): 80
						%predicted fvc (post-bd): 72
						%predicted dlco: 95
GSM1150247	LT134829RL_ILD	Flash frozen whole lung	Interstitial lung disease	Male	71	smoker?: 3-Never	2-UIP/IPF
						%predicted fev1 (pre-bd): 83
						%predicted fvc (pre-bd): 71
GSM1150256	LT148511LU_ILD	Flash frozen whole lung	Interstitial lung disease	Male	45	%predicted fev1 (pre-bd): 69	2-UIP/IPF
						%predicted fvc (pre-bd): 64
						%predicted fev1 (post-bd): 73
						%predicted fvc (post-bd): 66
						%predicted dlco: 43
GSM1150260	LT152615RL_ILD	Flash frozen whole lung	Interstitial lung disease	Female	72	smoker?: 2-Ever (>100)	2-UIP/IPF
						%predicted fev1 (pre-bd): 96
						%predicted fvc (pre-bd): 92
						%predicted fev1 (post-bd): 105
						%predicted fvc (post-bd): 97
						%predicted dlco: 81
GSM1150264	LT156276RL_ILD	Flash frozen whole lung	Interstitial lung disease	Female	74	smoker?: 3-Never	2-UIP/IPF
						%predicted fev1 (pre-bd): 94
						%predicted fvc (pre-bd): 75
						%predicted fev1 (post-bd): 88
						%predicted fvc (post-bd): 73
GSM1150267	LT161434RL_ILD	Flash frozen whole lung	Interstitial lung disease	Male	57	smoker?: 2-Ever (>100)	2-UIP/IPF
						%predicted fev1 (pre-bd): 76
						%predicted fvc (pre-bd): 79
						%predicted fev1 (post-bd): 79
						%predicted fvc (post-bd): 78
						%predicted dlco: 68
GSM1150270	LT165736LL_ILD	Flash frozen whole lung	Interstitial lung disease	Male	69	smoker?: 3-Never	2-UIP/IPF
						%predicted fev1 (pre-bd): 58
						%predicted fvc (pre-bd): 53
						%predicted fev1 (post-bd): 54
						%predicted fvc (post-bd): 50
						%predicted dlco: 50
GSM1150277	LT178790LL_ILD	Flash frozen whole lung	Interstitial lung disease	Male	40	%emphysema (f-950): 0.362	2-UIP/IPF
						smoker?: 2-Ever (>100)
						%predicted fev1 (pre-bd): 85
						%predicted fvc (pre-bd): 79
						%predicted dlco: 75
GSM1150280	LT180781RL_ILD	Flash frozen whole lung	Interstitial lung disease	Female	49	smoker?: 2-Ever (>100)	2-UIP/IPF
						%predicted fev1 (pre-bd): 79
						%predicted fvc (pre-bd): 63
						%predicted fev1 (post-bd): 82
						%predicted fvc (post-bd): 67
						%predicted dlco: 46
GSM1150281	LT182636RU_ILD	Flash frozen whole lung	Interstitial lung disease	Male	66	smoker?: 2-Ever (>100)	2-UIP/IPF
						%predicted fev1 (pre-bd): 63
						%predicted fvc (pre-bd): 59
						%predicted fev1 (post-bd): 69
						%predicted fvc (post-bd): 59
						%predicted dlco: 46
GSM1150286	LT188524RL_ILD	Flash frozen whole lung	Interstitial lung disease	Female	45	smoker?: 3-Never	2-UIP/IPF
						%predicted fev1 (pre-bd): 31
						%predicted fvc (pre-bd): 28
GSM1150302	LT206005RL_ILD	Flash frozen whole lung	Interstitial lung disease	Male	68	smoker?: 2-Ever (>100)	2-UIP/IPF
						%predicted fev1 (pre-bd): 79
						%predicted fvc (pre-bd): 72
GSM1150306	LT211379RL_ILD	Flash frozen whole lung	Interstitial lung disease	Male	53	smoker?: 2-Ever (>100)	2-UIP/IPF
						%predicted fev1 (pre-bd): 68
						%predicted fvc (pre-bd): 61
						%predicted fev1 (post-bd): 70
						%predicted fvc (post-bd): 63
						%predicted dlco: 60
GSM1150310	LT214473RL_ILD	Flash frozen whole lung	Interstitial lung disease	Male	80	smoker?: 2-Ever (>100)	3-NSIP
						%predicted fev1 (pre-bd): 88
						%predicted fvc (pre-bd): 79
						%predicted fev1 (post-bd): 94
						%predicted fvc (post-bd): 78
						%predicted dlco: 52
GSM1150313	LT223474RM_ILD	Flash frozen whole lung	Interstitial lung disease	Male	65	smoker?: 2-Ever (>100)	2-UIP/IPF
						%predicted fev1 (pre-bd): 74
						%predicted fvc (pre-bd): 70
						%predicted fev1 (post-bd): 74
						%predicted fvc (post-bd): 63
						%predicted dlco: 49
GSM1150354	LT266802RL_ILD	Flash frozen whole lung	Interstitial lung disease	Male	58	smoker?: 3-Never	2-UIP/IPF
						%predicted fev1 (pre-bd): 69
						%predicted fvc (pre-bd): 61
						%predicted fev1 (post-bd): 66
						%predicted fvc (post-bd): 59
						%predicted dlco: 60
GSM1150355	LT268509LU_ILD	Flash frozen whole lung	Interstitial lung disease	Male	69	smoker?: 2-Ever (>100)	2-UIP/IPF
						%predicted fev1 (pre-bd): 82
						%predicted fvc (pre-bd): 70
						%predicted dlco: 51
GSM1150363	LT287158LU_ILD	Flash frozen whole lung	Interstitial lung disease	Female	73	%emphysema (f-950): 0.012	2-UIP/IPF
						smoker?: 3-Never
						%predicted fev1 (pre-bd): 78
						%predicted fvc (pre-bd): 64
						%predicted dlco: 39
GSM1150365	LT000216LL_ILD	Flash frozen whole lung	Interstitial lung disease	Female	70	%emphysema (f-950): 0.051	2-UIP/IPF
						smoker?: 3-Never
						%predicted fev1 (pre-bd): 56
						%predicted fvc (pre-bd): 47
						%predicted dlco: 36
GSM1150367	LT002410RM_ILD	Flash frozen whole lung	Interstitial lung disease	Male	52	%emphysema (f-950): 0.03	2-UIP/IPF
						smoker?: 2-Ever (>100)
						%predicted fev1 (pre-bd): 56
						%predicted fvc (pre-bd): 51
						%predicted fev1 (post-bd): 60
						%predicted fvc (post-bd): 53
						%predicted dlco: 63
GSM1150370	LT006946RM_ILD	Flash frozen whole lung	Interstitial lung disease	Male	68	smoker?: 3-Never	2-UIP/IPF
						%predicted fev1 (pre-bd): 66
						%predicted fvc (pre-bd): 56
						%predicted dlco: 69
GSM1150372	LT012933RL_ILD	Flash frozen whole lung	Interstitial lung disease	Female	68	smoker?: 2-Ever (>100)	2-UIP/IPF
						%predicted fev1 (pre-bd): 90
						%predicted fvc (pre-bd): 83
						%predicted dlco: 95
GSM1150375	LT017533RM_ILD	Flash frozen whole lung	Interstitial lung disease	Male	64	smoker?: 3-Never	2-UIP/IPF
						%predicted fev1 (pre-bd): 42
						%predicted fvc (pre-bd): 42
						%predicted fev1 (post-bd): 43
						%predicted fvc (post-bd): 42
						%predicted dlco: 31
GSM1150377	LT019699RL_ILD	Flash frozen whole lung	Interstitial lung disease	Female	64	%emphysema (f-950): 0.196	2-UIP/IPF
						smoker?: 2-Ever (>100)
						%predicted fev1 (pre-bd): 101
						%predicted fvc (pre-bd): 99
						%predicted dlco: 71
GSM1150378	LT021461RM_ILD	Flash frozen whole lung	Interstitial lung disease	Female	76	%emphysema (f-950): 0.353	2-UIP/IPF
						smoker?: 3-Never
						%predicted fev1 (pre-bd): 64
						%predicted fvc (pre-bd): 55
						%predicted fev1 (post-bd): 67
						%predicted fvc (post-bd): 58
						%predicted dlco: 31
GSM1150379	LT021748RL_ILD	Flash frozen whole lung	Interstitial lung disease	Male	61	%emphysema (f-950): 1.187	2-UIP/IPF
						smoker?: 2-Ever (>100)
						%predicted fev1 (pre-bd): 89
						%predicted fvc (pre-bd): 90
						%predicted fev1 (post-bd): 90
						%predicted fvc (post-bd): 86
						%predicted dlco: 51
GSM1150380	LT022251RL_ILD	Flash frozen whole lung	Interstitial lung disease	Male	55	%emphysema (f-950): 2.471	2-UIP/IPF
						smoker?: 2-Ever (>100)
						%predicted fev1 (pre-bd): 55
						%predicted fvc (pre-bd): 44
						%predicted dlco: 16
GSM1150382	LT022562LL_ILD	Flash frozen whole lung	Interstitial lung disease	Male	60	smoker?: 2-Ever (>100)	2-UIP/IPF
						%predicted fev1 (pre-bd): 66
						%predicted fvc (pre-bd): 56
						%predicted dlco: 32
GSM1150384	LT026534RL_ILD	Flash frozen whole lung	Interstitial lung disease	Female	73	%emphysema (f-950): 0.121	2-UIP/IPF
						smoker?: 3-Never
						%predicted fev1 (pre-bd): 90
						%predicted fvc (pre-bd): 80
						%predicted dlco: 50
GSM1150385	LT030347RL_ILD	Flash frozen whole lung	Interstitial lung disease	Male	79	%emphysema (f-950): 0.405	2-UIP/IPF
						smoker?: 2-Ever (>100)
						%predicted fev1 (pre-bd): 95
						%predicted fvc (pre-bd): 96
						%predicted fev1 (post-bd): 96
						%predicted fvc (post-bd): 97
						%predicted dlco: 68
GSM1150387	LT036383LL_ILD	Flash frozen whole lung	Interstitial lung disease	Male	57	smoker?: 3-Never	2-UIP/IPF
						%predicted fev1 (pre-bd): 69
						%predicted fvc (pre-bd): 59
						%predicted dlco: 43
GSM1150390	LT046539RL_ILD	Flash frozen whole lung	Interstitial lung disease	Female	45	%emphysema (f-950): 0.063	2-UIP/IPF
						smoker?: 3-Never
						%predicted fev1 (pre-bd): 70
						%predicted fvc (pre-bd): 65
						%predicted dlco: 51
GSM1150391	LT047152LL_ILD	Flash frozen whole lung	Interstitial lung disease	Female	62	smoker?: 2-Ever (>100)	2-UIP/IPF
						%predicted fev1 (pre-bd): 42
						%predicted fvc (pre-bd): 36
						%predicted dlco: 32
GSM1150392	LT050079RL_ILD	Flash frozen whole lung	Interstitial lung disease	Male	68	smoker?: 3-Never	2-UIP/IPF
						%predicted fev1 (pre-bd): 75
						%predicted fvc (pre-bd): 82
						%predicted fev1 (post-bd): 71
						%predicted fvc (post-bd): 78
						%predicted dlco: 57
GSM1150395	LT059721LU_ILD	Flash frozen whole lung	Interstitial lung disease	Male	71	smoker?: 2-Ever (>100)	2-UIP/IPF
						%predicted fev1 (pre-bd): 65
						%predicted fvc (pre-bd): 67
						%predicted dlco: 39
GSM1150398	LT067200LU_ILD	Flash frozen whole lung	Interstitial lung disease	Male	66	%emphysema (f-950): 0.051	2-UIP/IPF
						smoker?: 3-Never
						%predicted fev1 (pre-bd): 63
						%predicted fvc (pre-bd): 58
						%predicted fev1 (post-bd): 68
						%predicted fvc (post-bd): 61
						%predicted dlco: 46
GSM1150399	LT069585RL_ILD	Flash frozen whole lung	Interstitial lung disease	Male	77	%emphysema (f-950): 0.101	2-UIP/IPF
						smoker?: 3-Never
						%predicted fev1 (pre-bd): 72
						%predicted fvc (pre-bd): 61
						%predicted dlco: 47
GSM1150400	LT076421LL_ILD	Flash frozen whole lung	Interstitial lung disease	Female	70	%emphysema (f-950): 0.015	2-UIP/IPF
						smoker?: 3-Never
						%predicted fev1 (pre-bd): 76
						%predicted fvc (pre-bd): 69
						%predicted dlco: 52
GSM1150401	LT077264RU_ILD	Flash frozen whole lung	Interstitial lung disease	Female	73	%emphysema (f-950): 0.211	2-UIP/IPF
						smoker?: 3-Never
						%predicted fev1 (pre-bd): 110
						%predicted fvc (pre-bd): 93
						%predicted dlco: 71
GSM1150404	LT080750LL_ILD	Flash frozen whole lung	Interstitial lung disease	Male	70	smoker?: 3-Never	2-UIP/IPF
						%predicted fev1 (pre-bd): 115
						%predicted fvc (pre-bd): 106
						%predicted dlco: 51
GSM1150410	LT087826LL_ILD	Flash frozen whole lung	Interstitial lung disease	Male	66	smoker?: 3-Never	2-UIP/IPF
						%predicted fev1 (pre-bd): 51
						%predicted fvc (pre-bd): 47
						%predicted dlco: 41
GSM1150412	LT091552LL_ILD	Flash frozen whole lung	Interstitial lung disease	Male	72	smoker?: 2-Ever (>100)	2-UIP/IPF
						%predicted fev1 (pre-bd): 60
						%predicted fvc (pre-bd): 51
						%predicted dlco: 52
GSM1150415	LT099879RL_ILD	Flash frozen whole lung	Interstitial lung disease	Female	74	%emphysema (f-950): 0.014	2-UIP/IPF
						smoker?: 2-Ever (>100)
						%predicted fev1 (pre-bd): 99
						%predicted fvc (pre-bd): 85
						%predicted fev1 (post-bd): 101
						%predicted fvc (post-bd): 85
						%predicted dlco: 39
GSM1150416	LT100821RL_ILD	Flash frozen whole lung	Interstitial lung disease	Male	79	smoker?: 2-Ever (>100)	2-UIP/IPF
						%predicted fev1 (pre-bd): 74
						%predicted fvc (pre-bd): 68
						%predicted dlco: 53
GSM1150417	LT102131RL_CTRL	Flash frozen whole lung	Control	Female	66	%emphysema (f-950): 0.172
						smoker?: 3-Never
						%predicted fev1 (pre-bd): 105
						%predicted fvc (pre-bd): 103
						%predicted dlco: 71
GSM1150418	LT102695LL_ILD	Flash frozen whole lung	Interstitial lung disease	Female	59	smoker?: 2-Ever (>100)	2-UIP/IPF
						%predicted fev1 (pre-bd): 73
						%predicted fvc (pre-bd): 78
						%predicted dlco: 44
GSM1150421	LT116004RL_ILD	Flash frozen whole lung	Interstitial lung disease	Female	50	smoker?: 3-Never	2-UIP/IPF
						%predicted fev1 (pre-bd): 38
						%predicted fvc (pre-bd): 40
						%predicted dlco: 9
GSM1150424	LT123131RL_ILD	Flash frozen whole lung	Interstitial lung disease	Male	67	smoker?: 2-Ever (>100)	2-UIP/IPF
						%predicted fev1 (pre-bd): 56
						%predicted fvc (pre-bd): 47
						%predicted fev1 (post-bd): 57
						%predicted fvc (post-bd): 50
						%predicted dlco: 34
GSM1150425	LT123552RL_ILD	Flash frozen whole lung	Interstitial lung disease	Male	74		2-UIP/IPF
GSM1150426	LT124161RL_ILD	Flash frozen whole lung	Interstitial lung disease	Male	65	smoker?: 3-Never	2-UIP/IPF
						%predicted fev1 (pre-bd): 70
						%predicted fvc (pre-bd): 62
						%predicted dlco: 63
GSM1150428	LT128191LL_ILD	Flash frozen whole lung	Interstitial lung disease	Male	62	%emphysema (f-950): 0.267	2-UIP/IPF
						smoker?: 2-Ever (>100)
						%predicted fev1 (pre-bd): 72
						%predicted fvc (pre-bd): 65
						%predicted dlco: 49
GSM1150429	LT130603LL_ILD	Flash frozen whole lung	Interstitial lung disease	Male	63	smoker?: 2-Ever (>100)	2-UIP/IPF
						%predicted fev1 (pre-bd): 56
						%predicted fvc (pre-bd): 54
						%predicted fev1 (post-bd): 59
						%predicted fvc (post-bd): 53
						%predicted dlco: 61
GSM1150431	LT134776LL_ILD	Flash frozen whole lung	Interstitial lung disease	Female	62	smoker?: 2-Ever (>100)	2-UIP/IPF
						%predicted fev1 (pre-bd): 71
						%predicted fvc (pre-bd): 64
						%predicted dlco: 61
GSM1150432	LT135390LL_ILD	Flash frozen whole lung	Interstitial lung disease	Female	60	%emphysema (f-950): 5.934	2-UIP/IPF
						smoker?: 2-Ever (>100)
						%predicted fev1 (pre-bd): 77
						%predicted fvc (pre-bd): 72
GSM1150436	LT143944LL_ILD	Flash frozen whole lung	Interstitial lung disease	Male	74	%emphysema (f-950): 0.649	2-UIP/IPF
						smoker?: 3-Never
						%predicted fev1 (pre-bd): 88
						%predicted fvc (pre-bd): 78
						%predicted dlco: 54
GSM1150441	LT151513LL_ILD	Flash frozen whole lung	Interstitial lung disease	Female	63	%emphysema (f-950): 0.331	2-UIP/IPF
						smoker?: 2-Ever (>100)
						%predicted fev1 (pre-bd): 70
						%predicted fvc (pre-bd): 72
						%predicted dlco: 47
GSM1150442	LT155318RL_ILD	Flash frozen whole lung	Interstitial lung disease	Male	69	%emphysema (f-950): 0.175	2-UIP/IPF
						smoker?: 2-Ever (>100)
						%predicted fev1 (pre-bd): 80
						%predicted fvc (pre-bd): 73
						%predicted fev1 (post-bd): 90
						%predicted fvc (post-bd): 82
						%predicted dlco: 65
GSM1150445	LT157856LU_ILD	Flash frozen whole lung	Interstitial lung disease	Female	42	%emphysema (f-950): 0.038	2-UIP/IPF
						smoker?: 2-Ever (>100)
						%predicted fev1 (pre-bd): 75
						%predicted fvc (pre-bd): 81
						%predicted fev1 (post-bd): 84
						%predicted fvc (post-bd): 88
						%predicted dlco: 108
GSM1150446	LT158795LL_ILD	Flash frozen whole lung	Interstitial lung disease	Male	62	%emphysema (f-950): 0.012	2-UIP/IPF
						smoker?: 3-Never
						%predicted fev1 (pre-bd): 49
						%predicted fvc (pre-bd): 43
						%predicted dlco: 38
GSM1150448	LT162096RL_ILD	Flash frozen whole lung	Interstitial lung disease	Female	69	%emphysema (f-950): 0.256	2-UIP/IPF
						smoker?: 2-Ever (>100)
						%predicted fev1 (pre-bd): 57
						%predicted fvc (pre-bd): 55
						%predicted dlco: 49
GSM1150449	LT163384LL_ILD	Flash frozen whole lung	Interstitial lung disease	Male	60	%emphysema (f-950): 9.945	2-UIP/IPF
						smoker?: 2-Ever (>100)
						%predicted fev1 (pre-bd): 92
						%predicted fvc (pre-bd): 85
						%predicted dlco: 33
GSM1150451	LT166111RU_ILD	Flash frozen whole lung	Interstitial lung disease	Male	77	%predicted fev1 (pre-bd): 95	2-UIP/IPF
						%predicted fvc (pre-bd): 80
						%predicted fev1 (post-bd): 94
						%predicted fvc (post-bd): 79
						%predicted dlco: 51
GSM1150454	LT167906LL_ILD	Flash frozen whole lung	Interstitial lung disease	Male	58	smoker?: 2-Ever (>100)	2-UIP/IPF
						%predicted fev1 (pre-bd): 69
						%predicted fvc (pre-bd): 60
						%predicted dlco: 59
GSM1150460	LT173946RL_ILD	Flash frozen whole lung	Interstitial lung disease	Female	70	%emphysema (f-950): 0.35	2-UIP/IPF
						smoker?: 3-Never
						%predicted fev1 (pre-bd): 94
						%predicted fvc (pre-bd): 82
GSM1150461	LT175399RU_ILD	Flash frozen whole lung	Interstitial lung disease	Female	64	%emphysema (f-950): 0.241	2-UIP/IPF
						smoker?: 2-Ever (>100)
						%predicted fev1 (pre-bd): 82
						%predicted fvc (pre-bd): 69
						%predicted dlco: 35
GSM1150466	LT185396RL_ILD	Flash frozen whole lung	Interstitial lung disease	Male	57	%emphysema (f-950): 0.195	2-UIP/IPF
						smoker?: 2-Ever (>100)
						%predicted fev1 (pre-bd): 78
						%predicted fvc (pre-bd): 71
						%predicted fev1 (post-bd): 83
						%predicted fvc (post-bd): 72
						%predicted dlco: 68
GSM1150467	LT186388LL_ILD	Flash frozen whole lung	Interstitial lung disease	Male	74	%emphysema (f-950): 0.333	2-UIP/IPF
						smoker?: 2-Ever (>100)
						%predicted fev1 (pre-bd): 93
						%predicted fvc (pre-bd): 76
						%predicted fev1 (post-bd): 93
						%predicted fvc (post-bd): 79
						%predicted dlco: 45
GSM1150469	LT191618LU_ILD	Flash frozen whole lung	Interstitial lung disease	Male	61	%emphysema (f-950): 0.033	2-UIP/IPF
						smoker?: 2-Ever (>100)
						%predicted fev1 (pre-bd): 64
						%predicted fvc (pre-bd): 60
						%predicted dlco: 47
GSM1150470	LT191675RL_ILD	Flash frozen whole lung	Interstitial lung disease	Female	69	%emphysema (f-950): 0.032	2-UIP/IPF
						smoker?: 2-Ever (>100)
						%predicted fev1 (pre-bd): 78
						%predicted fvc (pre-bd): 77
						%predicted dlco: 53
GSM1150475	LT196309RU_ILD	Flash frozen whole lung	Interstitial lung disease	Male	63	%emphysema (f-950): 0.286	2-UIP/IPF
						smoker?: 2-Ever (>100)
						%predicted fev1 (pre-bd): 71
						%predicted fvc (pre-bd): 62
						%predicted dlco: 32
GSM1150480	LT201348LL_ILD	Flash frozen whole lung	Interstitial lung disease	Female	65	%emphysema (f-950): 0.123	2-UIP/IPF
						smoker?: 2-Ever (>100)
						%predicted fev1 (pre-bd): 55
						%predicted fvc (pre-bd): 47
						%predicted dlco: 36
GSM1150484	LT207073RU_ILD	Flash frozen whole lung	Interstitial lung disease	Male	66	%emphysema (f-950): 0.416	2-UIP/IPF
						smoker?: 2-Ever (>100)
						%predicted fev1 (pre-bd): 60
						%predicted fvc (pre-bd): 54
						%predicted dlco: 36
GSM1150487	LT220661RL_ILD	Flash frozen whole lung	Interstitial lung disease	Male	52	smoker?: 2-Ever (>100)	2-UIP/IPF
						%predicted fev1 (pre-bd): 57
						%predicted fvc (pre-bd): 52
						%predicted dlco: 29
GSM1150488	LT221381RL_ILD	Flash frozen whole lung	Interstitial lung disease	Female	65	smoker?: 2-Ever (>100)	2-UIP/IPF
GSM1150489	LT221687RM_ILD	Flash frozen whole lung	Interstitial lung disease	Male	69	smoker?: 3-Never	2-UIP/IPF
						%predicted fev1 (pre-bd): 77
						%predicted fvc (pre-bd): 64
						%predicted dlco: 49
GSM1150490	LT221782LL_ILD	Flash frozen whole lung	Interstitial lung disease	Female	64	%emphysema (f-950): 0.282	2-UIP/IPF
						smoker?: 2-Ever (>100)
						%predicted fev1 (pre-bd): 43
						%predicted fvc (pre-bd): 41
						%predicted dlco: 33
GSM1150495	LT228897LL_ILD	Flash frozen whole lung	Interstitial lung disease	Male	63	%emphysema (f-950): 0.031	2-UIP/IPF
						smoker?: 3-Never
						%predicted fev1 (pre-bd): 70
						%predicted fvc (pre-bd): 62
						%predicted dlco: 50
GSM1150497	LT232073LU_ILD	Flash frozen whole lung	Interstitial lung disease	Male	69	smoker?: 2-Ever (>100)	2-UIP/IPF
						%predicted fev1 (pre-bd): 69
						%predicted fvc (pre-bd): 58
						%predicted dlco: 43
GSM1150503	LT235441RL_ILD	Flash frozen whole lung	Interstitial lung disease	Female	69	%emphysema (f-950): 2.073	2-UIP/IPF
						smoker?: 2-Ever (>100)
						%predicted fev1 (pre-bd): 85
						%predicted fvc (pre-bd): 82
						%predicted dlco: 50
GSM1150504	LT236045LL_ILD	Flash frozen whole lung	Interstitial lung disease	Male	78	%emphysema (f-950): 0.203	2-UIP/IPF
						smoker?: 2-Ever (>100)
						%predicted fev1 (pre-bd): 67
						%predicted fvc (pre-bd): 60
						%predicted dlco: 48
GSM1150510	LT242161RL_ILD	Flash frozen whole lung	Interstitial lung disease	Female	60	smoker?: 3-Never	2-UIP/IPF
						%predicted fev1 (pre-bd): 77
						%predicted fvc (pre-bd): 68
						%predicted fev1 (post-bd): 80
						%predicted fvc (post-bd): 71
GSM1150513	LT244824RU_ILD	Flash frozen whole lung	Interstitial lung disease	Female	72	%emphysema (f-950): 0.142	2-UIP/IPF
						smoker?: 2-Ever (>100)
						%predicted fev1 (pre-bd): 80
						%predicted fvc (pre-bd): 77
						%predicted fev1 (post-bd): 83
						%predicted fvc (post-bd): 76
						%predicted dlco: 41
GSM1150519	LT249481LU_ILD	Flash frozen whole lung	Interstitial lung disease	Male	65	%emphysema (f-950): 0.891	2-UIP/IPF
						smoker?: 1-Current
						%predicted fev1 (pre-bd): 74
						%predicted fvc (pre-bd): 65
						%predicted dlco: 51
GSM1150525	LT253677RL_ILD	Flash frozen whole lung	Interstitial lung disease	Male	54	%emphysema (f-950): 0.255	2-UIP/IPF
						smoker?: 2-Ever (>100)
						%predicted fev1 (pre-bd): 77
						%predicted fvc (pre-bd): 77
						%predicted dlco: 64
GSM1150530	LT266817LL_ILD	Flash frozen whole lung	Interstitial lung disease	Male	65	smoker?: 2-Ever (>100)	2-UIP/IPF
						%predicted fev1 (pre-bd): 59
						%predicted fvc (pre-bd): 50
						%predicted fev1 (post-bd): 51
						%predicted fvc (post-bd): 48
						%predicted dlco: 44
GSM1150532	LT277811RL_ILD	Flash frozen whole lung	Interstitial lung disease	Male	82	%emphysema (f-950): 3.623	2-UIP/IPF
						smoker?: 2-Ever (>100)
						%predicted fev1 (pre-bd): 104
						%predicted fvc (pre-bd): 89
						%predicted fev1 (post-bd): 106
						%predicted fvc (post-bd): 88
						%predicted dlco: 50
GSM1150533	LT279828RU_ILD	Flash frozen whole lung	Interstitial lung disease	Male	72	%emphysema (f-950): 0.793	2-UIP/IPF
						smoker?: 2-Ever (>100)
						%predicted fev1 (pre-bd): 68
						%predicted fvc (pre-bd): 58
						%predicted dlco: 36
GSM1150534	LT280282RL_ILD	Flash frozen whole lung	Interstitial lung disease	Male	80	%emphysema (f-950): 0.046	2-UIP/IPF
						smoker?: 2-Ever (>100)
						%predicted fev1 (pre-bd): 68
						%predicted fvc (pre-bd): 52
						%predicted dlco: 32
GSM1150535	LT280851LL_ILD	Flash frozen whole lung	Interstitial lung disease	Female	65	%emphysema (f-950): 0.174	2-UIP/IPF
						smoker?: 3-Never
						%predicted fev1 (pre-bd): 66
						%predicted fvc (pre-bd): 54
						%predicted fev1 (post-bd): 67
						%predicted fvc (post-bd): 56
						%predicted dlco: 33
GSM1150536	LT282601LL_ILD	Flash frozen whole lung	Interstitial lung disease	Female	60	smoker?: 3-Never	2-UIP/IPF
						%predicted fev1 (pre-bd): 51
						%predicted fvc (pre-bd): 45
						%predicted dlco: 31
GSM1150541	LT287196LL_ILD	Flash frozen whole lung	Interstitial lung disease	Male	57	smoker?: 2-Ever (>100)	2-UIP/IPF
						%predicted fev1 (pre-bd): 73
						%predicted fvc (pre-bd): 70
						%predicted dlco: 16
GSM1150542	LT288719RL_ILD	Flash frozen whole lung	Interstitial lung disease	Male	80	%emphysema (f-950): 0.182	2-UIP/IPF
						smoker?: 3-Never
						%predicted fev1 (pre-bd): 91
						%predicted fvc (pre-bd): 75
						%predicted fev1 (post-bd): 96
						%predicted fvc (post-bd): 76
						%predicted dlco: 67
GSM1150545	LT295717RL_ILD	Flash frozen whole lung	Interstitial lung disease	Female	71	smoker?: 3-Never	2-UIP/IPF
						%predicted fev1 (pre-bd): 90
						%predicted fvc (pre-bd): 75
						%predicted dlco: 65
GSM1150546	LT297451LU_ILD	Flash frozen whole lung	Interstitial lung disease	Female	71	smoker?: 3-Never	2-UIP/IPF
						%predicted fev1 (pre-bd): 99
						%predicted fvc (pre-bd): 90
						%predicted dlco: 87
GSM1149959	LT024857LU_ILD	Flash frozen whole lung	Interstitial lung disease	Male	55	%emphysema (f-950): 0.443	2-UIP/IPF
						smoker?: 2-Ever (>100)
						%predicted fev1 (pre-bd): 94
						%predicted fvc (pre-bd): 94
						%predicted dlco: 58
GSM1149974	LT047521RL_ILD	Flash frozen whole lung	Interstitial lung disease	Female	68	%emphysema (f-950): 0.013	2-UIP/IPF
						smoker?: 3-Never
						%predicted fev1 (pre-bd): 42
						%predicted fvc (pre-bd): 39
						%predicted fev1 (post-bd): 47
						%predicted fvc (post-bd): 42
						%predicted dlco: 67
GSM1149976	LT048637LL_ILD	Flash frozen whole lung	Interstitial lung disease	Male	64	smoker?: 3-Never	2-UIP/IPF
						%predicted fev1 (pre-bd): 47
						%predicted fvc (pre-bd): 39
						%predicted dlco: 35
GSM1149977	LT049193LU_ILD	Flash frozen whole lung	Interstitial lung disease	Female	74	smoker?: 3-Never	2-UIP/IPF
						%predicted fev1 (pre-bd): 104
						%predicted fvc (pre-bd): 89
						%predicted dlco: 57
GSM1149984	LT056301LL_ILD	Flash frozen whole lung	Interstitial lung disease	Male	73	%emphysema (f-950): 0.69	2-UIP/IPF
						smoker?: 2-Ever (>100)
						%predicted fev1 (pre-bd): 83
						%predicted fvc (pre-bd): 72
						%predicted dlco: 56
GSM1149994	LT066309LL_ILD	Flash frozen whole lung	Interstitial lung disease	Male	48	%emphysema (f-950): 0.102	2-UIP/IPF
						smoker?: 1-Current
						%predicted fev1 (pre-bd): 79
						%predicted fvc (pre-bd): 75
						%predicted dlco: 62
GSM1149997	LT072789RU_ILD	Flash frozen whole lung	Interstitial lung disease	Female	77	%emphysema (f-950): 0.347	2-UIP/IPF
						smoker?: 3-Never
						%predicted fev1 (pre-bd): 91
						%predicted fvc (pre-bd): 69
						%predicted fev1 (post-bd): 82
						%predicted fvc (post-bd): 67
						%predicted dlco: 40
GSM1150004	LT083491LU_ILD	Flash frozen whole lung	Interstitial lung disease	Male	56	smoker?: 3-Never	2-UIP/IPF
						%predicted fev1 (pre-bd): 85
						%predicted fvc (pre-bd): 81
						%predicted dlco: 55
GSM1150008	LT089958RL_ILD	Flash frozen whole lung	Interstitial lung disease	Male	69	%emphysema (f-950): 0.289	2-UIP/IPF
						smoker?: 2-Ever (>100)
						%predicted fev1 (pre-bd): 81
						%predicted fvc (pre-bd): 78
GSM1150009	LT090283LL_ILD	Flash frozen whole lung	Interstitial lung disease	Male	62	%emphysema (f-950): 1.506	2-UIP/IPF
						smoker?: 2-Ever (>100)
						%predicted fev1 (pre-bd): 88
						%predicted fvc (pre-bd): 76
						%predicted fev1 (post-bd): 80
						%predicted fvc (post-bd): 73
						%predicted dlco: 59
GSM1150011	LT093665LI_ILD	Flash frozen whole lung	Interstitial lung disease	Male	64	%emphysema (f-950): 1.431	2-UIP/IPF
						smoker?: 3-Never
						%predicted fev1 (pre-bd): 105
						%predicted fvc (pre-bd): 96
						%predicted dlco: 62
GSM1150018	LT104717LL_ILD	Flash frozen whole lung	Interstitial lung disease	Male	37	%emphysema (f-950): 0.193	2-UIP/IPF
						smoker?: 2-Ever (>100)
						%predicted fev1 (pre-bd): 39
						%predicted fvc (pre-bd): 37
						%predicted dlco: 16
GSM1150024	LT109321RL_ILD	Flash frozen whole lung	Interstitial lung disease	Female	65	%emphysema (f-950): 0.042	2-UIP/IPF
						smoker?: 2-Ever (>100)
						%predicted fev1 (pre-bd): 81
						%predicted fvc (pre-bd): 72
						%predicted dlco: 66
GSM1150036	LT121014LL_ILD	Flash frozen whole lung	Interstitial lung disease	Male	60	%emphysema (f-950): 0.065	2-UIP/IPF
						smoker?: 3-Never
						%predicted fev1 (pre-bd): 78
						%predicted fvc (pre-bd): 66
						%predicted dlco: 34
GSM1150048	LT128262RU_ILD	Flash frozen whole lung	Interstitial lung disease	Male	68	smoker?: 2-Ever (>100)	2-UIP/IPF
						%predicted fev1 (pre-bd): 75
						%predicted fvc (pre-bd): 67
						%predicted fev1 (post-bd): 81
						%predicted fvc (post-bd): 69
						%predicted dlco: 56
GSM1150051	LT131887LL_ILD	Flash frozen whole lung	Interstitial lung disease	Male	55	smoker?: 2-Ever (>100)	2-UIP/IPF
						%predicted fev1 (pre-bd): 51
						%predicted fvc (pre-bd): 44
						%predicted dlco: 29
GSM1150054	LT133029RM_ILD	Flash frozen whole lung	Interstitial lung disease	Male	71	%emphysema (f-950): 0.204	2-UIP/IPF
						smoker?: 2-Ever (>100)
						%predicted fev1 (pre-bd): 86
						%predicted fvc (pre-bd): 76
						%predicted fev1 (post-bd): 89
						%predicted fvc (post-bd): 80
						%predicted dlco: 51
GSM1150058	LT142933RU_ILD	Flash frozen whole lung	Interstitial lung disease	Male	71	%emphysema (f-950): 0.08	2-UIP/IPF
						smoker?: 2-Ever (>100)
						%predicted fev1 (pre-bd): 71
						%predicted fvc (pre-bd): 62
						%predicted fev1 (post-bd): 71
						%predicted fvc (post-bd): 62
						%predicted dlco: 39
GSM1150068	LT159457LL_ILD	Flash frozen whole lung	Interstitial lung disease	Male	72	smoker?: 2-Ever (>100)	2-UIP/IPF
						%predicted fev1 (pre-bd): 77
						%predicted fvc (pre-bd): 62
						%predicted dlco: 36
GSM1150073	LT166493RM_ILD	Flash frozen whole lung	Interstitial lung disease	Female	74	smoker?: 2-Ever (>100)	2-UIP/IPF
						%predicted fev1 (pre-bd): 87
						%predicted fvc (pre-bd): 73
						%predicted dlco: 68
GSM1150076	LT168219RL_ILD	Flash frozen whole lung	Interstitial lung disease	Male	76	%emphysema (f-950): 0.641	2-UIP/IPF
						smoker?: 2-Ever (>100)
						%predicted fev1 (pre-bd): 65
						%predicted fvc (pre-bd): 53
						%predicted dlco: 47
GSM1150079	LT171905RL_ILD	Flash frozen whole lung	Interstitial lung disease	Female	59	smoker?: 3-Never	2-UIP/IPF
						%predicted fev1 (pre-bd): 105
						%predicted fvc (pre-bd): 93
						%predicted fev1 (post-bd): 107
						%predicted fvc (post-bd): 96
						%predicted dlco: 64
GSM1150084	LT180758RM_ILD	Flash frozen whole lung	Interstitial lung disease	Male	58	%emphysema (f-950): 3.719	2-UIP/IPF
						smoker?: 2-Ever (>100)
						%predicted fev1 (pre-bd): 82
						%predicted fvc (pre-bd): 86
						%predicted fev1 (post-bd): 82
						%predicted fvc (post-bd): 89
						%predicted dlco: 58
GSM1150088	LT185119LL_ILD	Flash frozen whole lung	Interstitial lung disease	Male	61	%emphysema (f-950): 6.86	2-UIP/IPF
						smoker?: 2-Ever (>100)
						%predicted fev1 (pre-bd): 71
						%predicted fvc (pre-bd): 70
						%predicted dlco: 36
GSM1150094	LT195192RL_ILD	Flash frozen whole lung	Interstitial lung disease	Female	57	%emphysema (f-950): 0.184	2-UIP/IPF
						smoker?: 2-Ever (>100)
						%predicted fev1 (pre-bd): 42
						%predicted fvc (pre-bd): 40
						%predicted dlco: 20
GSM1150104	LT211455LU_ILD	Flash frozen whole lung	Interstitial lung disease	Male	64	smoker?: 3-Never	2-UIP/IPF
						%predicted fev1 (pre-bd): 82
						%predicted fvc (pre-bd): 72
						%predicted dlco: 67
GSM1150106	LT217339RL_ILD	Flash frozen whole lung	Interstitial lung disease	Male	73	%emphysema (f-950): 0.782	2-UIP/IPF
						smoker?: 3-Never
						%predicted fev1 (pre-bd): 74
						%predicted fvc (pre-bd): 60
						%predicted fev1 (post-bd): 79
						%predicted fvc (post-bd): 62
						%predicted dlco: 34
GSM1150108	LT219681RL_ILD	Flash frozen whole lung	Interstitial lung disease	Female	62	%emphysema (f-950): 7.246	2-UIP/IPF
						smoker?: 3-Never
						%predicted fev1 (pre-bd): 36
						%predicted fvc (pre-bd): 43
						%predicted fev1 (post-bd): 41
						%predicted fvc (post-bd): 51
						%predicted dlco: 30
GSM1150111	LT230142RL_ILD	Flash frozen whole lung	Interstitial lung disease	Male	72	smoker?: 2-Ever (>100)	2-UIP/IPF
						%predicted fev1 (pre-bd): 78
						%predicted fvc (pre-bd): 72
						%predicted dlco: 41
GSM1150118	LT250549RL_ILD	Flash frozen whole lung	Interstitial lung disease	Male	61	smoker?: 3-Never	2-UIP/IPF
						%predicted fev1 (pre-bd): 54
						%predicted fvc (pre-bd): 43
						%predicted dlco: 23
GSM1150121	LT263234RL_ILD	Flash frozen whole lung	Interstitial lung disease	Male	58	%emphysema (f-950): 8.889	2-UIP/IPF
						smoker?: 3-Never
						%predicted fev1 (pre-bd): 43
						%predicted fvc (pre-bd): 40
						%predicted dlco: 22
GSM1150125	LT269381RU_ILD	Flash frozen whole lung	Interstitial lung disease	Female	50	%emphysema (f-950): 0.012	2-UIP/IPF
						smoker?: 3-Never
						%predicted fev1 (pre-bd): 54
						%predicted fvc (pre-bd): 56
						%predicted fev1 (post-bd): 47
						%predicted fvc (post-bd): 54
						%predicted dlco: 46
GSM1150130	LT275526RU_ILD	Flash frozen whole lung	Interstitial lung disease	Male	49	%emphysema (f-950): 0.439	2-UIP/IPF
						smoker?: 2-Ever (>100)
						%predicted fev1 (pre-bd): 49
						%predicted fvc (pre-bd): 48
						%predicted fev1 (post-bd): 52
						%predicted fvc (post-bd): 52
GSM1150132	LT277772LL_ILD	Flash frozen whole lung	Interstitial lung disease	Male	61	smoker?: 3-Never	2-UIP/IPF
						%predicted fev1 (pre-bd): 41
						%predicted fvc (pre-bd): 32
GSM1150142	LT296771LL_ILD	Flash frozen whole lung	Interstitial lung disease	Male	62	smoker?: 2-Ever (>100)	2-UIP/IPF
						%predicted fev1 (pre-bd): 50
						%predicted fvc (pre-bd): 49
						%predicted dlco: 15
GSM1150356	LT269763RL_ILD	Flash frozen whole lung	Interstitial lung disease	Male	56	smoker?: 2-Ever (>100)	2-UIP/IPF
						%predicted fev1 (pre-bd): 82
						%predicted fvc (pre-bd): 80
						%predicted dlco: 18
