# Supplementary material for: Galectin-1 inhibition attenuates profibrotic signaling in hypoxia-induced pulmonary fibrosis
Source: Cell Death Discov. 2017 Apr 10;3:17010–. doi: 10.1038/cddiscovery.2017.10 (PMC5385413; doi:10.1038/cddiscovery.2017.10)
Supplement: Supplementary Table S3 [file cddiscovery201710-s9.xls]

## Sheet: Table S3
Table S3: Primer Sequences
Gene Name	5' to 3' Sequence
Human Primers
TGFβ1-F	GGCCAGATCCTGTCCAAGC
TGFβ1-R	GTGGGTTTCCACCATTAGCAC
PDGFA-F	GCAAGACCAGGACGGTCATTT
PDGFA-R	GGCACTTGACACTGCTCGT
PDGFB-F	CTCGATCCGCTCCTTTGATGA
PDGFB-R	CGTTGGTGCGGTCTATGAG
PDGFRβ-F	AGCACCTTCGTTCTGACCTG
PDGFRβ-R	TATTCTCCCGTGTCTAGCCCA
TNFα-F	CCTCTCTCTAATCAGCCCTCTG
TNFα-R	GAGGACCTGGGAGTAGATGAG
PAI1-F	ACCGCAACGTGGTTTTCTCA
PAI1-R	TTGAATCCCATAGCTGCTTGAAT
EDN1-F	AAGGCAACAGACCGTGAAAAT
EDN1-R	CGACCTGGTTTGTCTTAGGTG
EPO-F	GGAGGCCGAGAATATCACGAC
EPO-R	CCCTGCCAGACTTCTACGG
MMP9-F	GGGACGCAGACATCGTCATC
MMP9-R	TCGTCATCGTCGAAATGGGC
18S-F	AACCCGTTGAACCCCATT
18S-R	CCATCCAATCGGTAGTAGCG
Mouse Primers
Pai1-F	TCTGGGAAAGGGTTCACTTTACC
Pai1-R	GACACGCCATAGGGAGAGAAG
Tgfβ1-F	CAGAGAAGAACTGCTGTGTGCG
Tgfβ1-R	CGGGTTGTGTTGGTTGTAGAGG
Edn1-F	GCACCGGAGCTGAGAATGG
Edn1-R	GTGGCAGAAGTAGACACACTC
N-Cadh-F	GGATGAAACGGCGGGATAAAG
N-Cadh-R	TGGTCTTCTTCTCCTCCACCTTC
Col1a1-F	CTGGCGGTTCAGGTCCAAT
Col1a1-R	TTCCAGGCAATCCACGAGC
Col5a1-F	CTTCGCCGCTACTCCTGTTC
Col5a1-R	CCCTGAGGGCAAATTGTGAAAA
Fibronectin-F	CTCAGACAACCATCTCTTGGACG
Fibronectin-R	GAACTTGGAACTGTAAGGGCTCTTC
Mmp2-F	CCAACACTGGGACCTGTCACTC
Mmp2-R	GCGTCAATCTTTTCTGGGAGC
Mmp12-F	CAGTGAAACCCCCATCCTTGA
Mmp12-R	AGTAATGTTGGTGGCTGGACTCC
18S F	GTAACCCGTTGAACCCCATT
18S R	CCATCCAATCGGTAGTAGCG
